# Supplementary material for: Associations of Dietary Patterns and Physical Activity with Sleep Quality and Metabolic Health Markers in Patients with Obstructive Sleep Apnea: An Exploratory Pilot Study
Source: Nutrients. 2026 Jan 26;18(3):409. doi: 10.3390/nu18030409 (PMC12899401; doi:10.3390/nu18030409)
Supplement: Supplementary file 1 [file nutrients-18-00409-s001.zip]

Archive with 1 entries (1 files):
- nutrients-4071952-supplementary.pdf
